# Supplementary material for: Is Hearing Loss a Risk Factor for Idiopathic Parkinson’s Disease? An English Longitudinal Study of Ageing Analysis
Source: Brain Sci. 2023 Aug 12;13(8):1196. doi: 10.3390/brainsci13081196 (PMC10452744; doi:10.3390/brainsci13081196)
Supplement: Supplementary file 1 [file brainsci-13-01196-s001.zip]

Archive with 1 entries (1 files):
- brainsci-2529550-supplementary.pdf
